# Supplementary material for: Supporting Smokers in Difficult Settings: Suggestions for Better Education and Counseling in Cancer Centers in Jordan
Source: Curr Oncol. 2022 Nov 30;29(12):9335–48. doi: 10.3390/curroncol29120732 (PMC9776699; doi:10.3390/curroncol29120732)
Supplement: Supplementary file 1 [file curroncol-29-00732-s001.zip]

Archive with 1 entries (1 files):
- curroncol-1965716-supplementary.pdf
